# Supplementary material for: Psychobiotic Protection of Nutritional Supplements and Probiotics in Patients Undergoing Hemodialysis: A Randomized Trial
Source: Nutrients. 2025 Feb 12;17(4):652. doi: 10.3390/nu17040652 (PMC11858206; doi:10.3390/nu17040652)
Supplement: Supplementary file 1 [file nutrients-17-00652-s001.zip › Supplemetary_Table S1.xlsx]

## Sheet: Zonulin
Treatment	Visit	Mean	Max	Min	Median	Std
Control	0M	4.16478	10.976	0.814	2.783	3.18306
Control	3M	4.52688	10.167	0.837	4.055	2.92423
Control	6M	5.0736	15.548	1.2	3.522	4.24705
SU-PL	0M	8.41837	15.669	1.142	8.2955	4.47212
SU-PL	3M	9.81212	20.859	1.826	8.5005	6.08118
SU-PL	6M	14.1371	37.236	0.18	9.345	14.5526
SU-PR	0M	7.204	15.24	2.873	6.799	3.93205
SU-PR	3M	8.84222	34.331	0.577	6.323	10.2802
SU-PR	6M	7.9109	32.604	1.085	4.005	9.65022

## Sheet: LBP
Treatment	Visit	Mean	Max	Min	Median	Std
Control	0M	733.952	2748.22	157.054	322.952	912.673
Control	3M	578.293	2949.74	193.273	339.196	838.702
Control	6M	362.786	589.554	236.528	286.012	128.021
SU-PL	0M	286.765	528.007	83.596	293.031	161.833
SU-PL	3M	323.22	565.336	30.528	349.965	174.622
SU-PL	6M	380.829	494.493	184.216	397.233	105.541
SU-PR	0M	409.585	945.417	145.587	429.375	258.053
SU-PR	3M	290.765	623.37	147.348	233.273	169.8
SU-PR	6M	293.311	460.561	124.922	288.015	125.969

## Sheet: LPS
Treatment	Visit	Mean	Max	Min	Median	Std
Control	0M	61.7679	204.884	2.125	46.651	62.0376
Control	3M	70.7223	234.158	3.377	35.839	80.0634
Control	6M	103.721	243.966	16.136	72.33	72.8244
SU-PL	0M	87.1021	255.787	30.558	59.232	77.6371
SU-PL	3M	106.42	295.252	22.805	79.158	88.9956
SU-PL	6M	138.5	337.946	11.408	132.99	92.251
SU-PR	0M	105.056	266.413	12.139	91.163	79.9919
SU-PR	3M	81.4321	233.405	6.453	51.949	75.1999
SU-PR	6M	98.7092	257.575	0.476	84.2005	90.3629

## Sheet: Log_BDNF
Treatment	Visit	Mean	Max	Min	Median	Std
Control	0M	1.52039	2.11878	0.155567	1.73782	0.637287
Control	3M	1.25669	2.11091	0.204805	1.10452	0.717069
Control	6M	1.129	2.04856	-0.514837	1.48022	0.978942
SU-PL	0M	1.4527	2.41309	-0.312509	1.59875	0.836209
SU-PL	3M	1.31056	2.45073	-0.166835	1.35409	0.831637
SU-PL	6M	1.15329	2.46315	0.101229	1.10293	0.805088
SU-PR	0M	1.6009	2.57762	0.684146	1.6029	0.63025
SU-PR	3M	1.30495	2.25221	-0.45649	1.28706	0.882978
SU-PR	6M	1.1217	1.93612	-0.580491	1.37544	0.832439

## Sheet: SF12-PH
Treatment	Visit	Mean	Max	Min	Median	Std
Control	0M	38.7185	52.9912	25.4208	38.4585	9.65487
Control	3M	41.1568	55.501	24.5235	41.6064	10.8737
Control	6M	42.7794	55.9235	22.307	47.0455	12.2642
SU-PL	0M	35.6927	52.5687	22.638	33.1208	9.51324
SU-PL	3M	39.7008	52.4092	26.3393	39.7021	9.25374
SU-PL	6M	35.8615	55.2583	20.1323	32.2121	12.0191
SU-PR	0M	41.2962	59.4042	22.3892	39.6522	10.6425
SU-PR	3M	38.8816	56.601	17.3468	36.2044	14.1787
SU-PR	6M	40.8699	56.5299	26.2419	40.0765	11.2754

## Sheet: SF12-MH
Treatment	Visit	Mean	Max	Min	Median	Std
Control	0M	49.1655	64.1085	28.5611	53.7166	12.4738
Control	3M	53.2273	68.1227	29.3879	57.5376	11.7445
Control	6M	50.1981	60.7926	29.3879	56.663	11.6386
SU-PL	0M	47.5199	61.6403	24.0562	48.5538	12.0773
SU-PL	3M	48.9405	62.5549	25.5739	50.9349	11.6032
SU-PL	6M	51.1634	63.4755	37.1865	52.9486	9.50953
SU-PR	0M	44.5196	56.5303	23.2567	46.5558	11.6874
SU-PR	3M	51.5209	66.8201	32.163	51.2319	11.2419
SU-PR	6M	51.601	69.5008	39.1741	49.13	8.37774

## Sheet: HADS-D
Treatment	Visit	Mean	Max	Min	Median	Std
Control	0M	6.63636	15	0	5	5.1628
Control	3M	6.27273	18	0	4	6.14965
Control	6M	6.27273	13	0	6	5.44226
SU-PL	0M	7.2	14	0	7.5	5.15967
SU-PL	3M	5.9	15	0	5.5	4.43346
SU-PL	6M	6.9	16	0	7	5.62633
SU-PR	0M	6.1	12	1	6	3.755
SU-PR	3M	5.3	13	1	5	3.59166
SU-PR	6M	3.1	5	0	3	1.72884

## Sheet: HADS-A
Treatment	Visit	Mean	Max	Min	Median	Std
Control	0M	5.18182	19	0	2	6.04679
Control	3M	4.27273	18	0	2	5.67611
Control	6M	4.09091	11	0	3	3.98634
SU-PL	0M	5.4	17	0	3.5	5.16828
SU-PL	3M	4.2	10	0	4.5	3.45768
SU-PL	6M	4.9	13	0	5.5	3.95671
SU-PR	0M	4.8	10	0	6	3.55278
SU-PR	3M	3.9	14	0	2.5	4.58136
SU-PR	6M	2.6	8	0	2	2.54733
